# Supplementary material for: Association between Systemic Factors and Vitreous Fluid Cytokines in Proliferative Diabetic Retinopathy
Source: J Clin Med. 2023 Mar 17;12(6):2354. doi: 10.3390/jcm12062354 (PMC10059790; doi:10.3390/jcm12062354)
Supplement: Supplementary file 1 [file jcm-12-02354-s001.zip]

Archive with 1 entries (1 files):
- jcm-2261403-supplementary.pdf
